# Supplementary material for: Thermal tolerance and climate warming sensitivity in tropical snails
Source: Ecol Evol. 2015 Dec 2;5(24):5905–19. doi: 10.1002/ece3.1785 (PMC4717333; doi:10.1002/ece3.1785)
Supplement: Supplementary file 2 — Table S1. Species and geographical localities used in analyses (see Materials and Methods). [file ECE3-5-5905-s002.xlsx]

## Sheet: Sheet1
Table S1. Species and geographical localities used in analyses (see Materials and Methods)
Species	Locality	Lat / Long	HCT	ULT	Habitat	Reference
Neritidae
Nerita balteata Reeve, 1855	Australia	12.50°S / 130.60-130.93°E	41.1		M	McMahon 2001
Nerita balteata Reeve, 1855	Brunei	4.98°N / 115.03°E	45	50.9	M	Present
Nerita chamaeleon Linnaeus, 1758	Brunei	4.96°N / 114.86 °E		50.8	R	Present
Nerita planospira Anton, 1839	Brunei	4.98°N / 115.03°E	45	50.1	M	Present
Clithon faba (Sowerby I, 1836)	Brunei	4.98°N / 115.03°E		49	M	Present
Nerita albicilla Linnaeus, 1758	Hong Kong	22.23°N / 114.18°E	45.5	51	R	Stirling 1982
Nerita chamaeleon Linnaeus, 1758	Hong Kong	22.46°N / 114.33 E	48	52.5	R	Stirling 1982
Nerita peloronta Linnaeus, 1758	Jamaica	18.46°N / 77.20-78.20°W	40.8		R	McMahon 2001
Nerita tessellata Gmelin, 1791	Jamaica	18.46°N / 77.20-78.20°W	40.9		R	McMahon 2001
Nerita versicolor Gmelin, 1791	Jamaica	18.46°N / 77.20-78.20°W	42.3		R	McMahon 2001
Neritina virginea (Linnaeus, 1758)	Jamaica	18.46°N / 77.20-78.20°W	45.4		R	McMahon 2001
Puperita pupa (Linnaeus, 1767)	Jamaica	18.46°N / 77.20-78.20°W	44.6		R	McMahon 2001
Nerita albicilla Linnaeus, 1758	Tanzania	6.74°S / 39.17°E	45.5	50.5	R	Stirling 1982
Nerita plicata Linnaeus, 1758	Tanzania	6.74°S / 39.17°E	43	50.5	R	Stirling 1982
Nerita textilis Gmelin, 1791	Tanzania	6.63°S / 39.18°E	46	52.5	R	Stirling 1982
Nerita undata Linnaeus, 1758	Tanzania	6.63°S / 39.18°E	44.5	50.5	R	Stirling 1982
Littorinidae
Littoraria filosa (Sowerby I, 1832)	Australia	12.50°S / 130.60-130.93°E	42.9		M	McMahon 2001
Littoraria sp.	Australia	12.50°S / 130.60-130.93°E	43.9		M	McMahon 2001
Littoraria carinifera (Menke, 1830)	Brunei	4.98°N / 115.03°E	46	51.7	M	Present
Littoraria lutea (Philippi, 1847)	Brunei	4.98°N / 115.03°E	46	49	M	Present
Littoraria pallescens (Philippi, 1846)	Brunei	4.98°N / 115.03°E	46	51.4	M	Present
Littoraria strigata (Philippi, 1846) /	Brunei	4.98°N / 115.03°E	46.1	51.5	M	Present
Littoraria articulata (Philippi, 1846)
Littoraria undulata (Gray, 1839)	Brunei	4.96°N / 114.86 °E	46.8	53.1	R	Present
Littoraria melanostoma (Gray, 1839)	Hong Kong	22.37°N / 113.95-114.37°E (114.33)	44.3		M	McMahon 2001
Littoraria scabra (Linnaeus, 1758)	Hong Kong	22.37°N / 113.95-114.37°E (114.33)	43.3		M	McMahon 2001
Littorina brevicula (Philippi, 1844)	Hong Kong	22.37°N / 113.95-114.37°E (114.33)	40.1		R	McMahon 2001
Littoraria coccinea Gmelin, 1791	Tanzania	6.74°S / 39.17°E	45	53	R	Stirling 1982
Echinolittorina vidua (Gould, 1859)	Brunei	4.96°N / 114.86 °E	44.5	53.4	R	Present
Echinolittorina malaccana (Philippi, 1847)	Brunei	4.96°N / 114.86 °E	46.3	56.5	R	Present
Echinolittorina millegrana (Philippi, 1848)	Hong Kong	22.23°N / 114.18°E	46	56.5	R	Stirling 1982
Echinolittorina mespillum (Műhlfeld, 1824)	Jamaica	18.46°N / 77.20-78.20°W	45.6		R	McMahon 2001
Echinolittorina jamaicensis (C. B. Adams, 1850)	Jamaica	18.46°N / 77.20-78.20°W	45.3		R	McMahon 2001
Echinolittorina ziczac (Gmelin, 1791)	Jamaica	18.46°N / 77.20-78.20°W	46.9		R	McMahon 2001
Echinolittorina dilatata (d'Orbigny, 1842)	Jamaica	18.46°N / 77.20-78.20°W	45.4		R	McMahon 2001
Echinolittorina natalensis (Philippi, 1847)	Tanzania	6.74°S / 39.17°E	46	53.5	R	Stirling 1982
Echinolittorina interrupta (Philippi, 1847)	Texas, USA	28.84°N / 95.50°W	44.4			McMahon 2001
Nodilittorina pyramidalis (Quoy & Gaimard, 1833)	Hong Kong	22.23°N / 114.18°E	46.3	56.5	R	Stirling 1982
Nodilittorina exigua (Eydoux & Souleyet, 1852)	Hong Kong	22.37°N / 113.95-114.37°E (114.33)	44.8		R	McMahon 2001
Tectarius antonii (Philippi, 1846)	Jamaica	18.46°N / 77.20-78.20°W	43.4		R	McMahon 2001
Cenchritis muricatus (Linnaeus, 1758)	Jamaica	18.46°N / 77.20-78.20°W	42.1		R	McMahon 2001
Species in bold were used in phylogenies. Unbold indicates no phylogenetic information or unclear species identity
